# Supplementary material for: Unravelling the Function of the Sesquiterpene Cyclase STC3 in the Lifecycle of Botrytis cinerea
Source: Int J Mol Sci. 2024 May 8;25(10):5125. doi: 10.3390/ijms25105125 (PMC11120764; doi:10.3390/ijms25105125)
Supplement: Supplementary file 1 [file ijms-25-05125-s001.zip]

Archive with 2 entries (2 files):
- Supporting information Table S2.xlsx
- Supporting information_2_ver.pdf
